# Supplementary material for: Electronic and Magnetic Interactions in 6-Oxoverdazyl Diradicals: Connection through N(1) vs C(3) Revisited
Source: J Org Chem. 2024 Apr 16;89(9):6306–21. doi: 10.1021/acs.joc.4c00303 (PMC11077500; doi:10.1021/acs.joc.4c00303)
Supplement: Supplementary file 2 — jo4c00303_si_002.zip [file jo4c00303_si_002.zip]

Archive with 740 entries (639 files):
- BisVerdz NMR/
- BisVerdz NMR/10p 1H NMR/
- __MACOSX/BisVerdz NMR/._10p 1H NMR
- BisVerdz NMR/6m 1H NMR/
- BisVerdz NMR/12p 13C NMR/
- BisVerdz NMR/16HCl 1H NMR/
- BisVerdz NMR/16HCl 13C NMR/
- BisVerdz NMR/.DS_Store
- __MACOSX/BisVerdz NMR/._.DS_Store
- BisVerdz NMR/14 13C NMR/
- BisVerdz NMR/12m 13C NMR/
- BisVerdz NMR/5 1H NMR/
- __MACOSX/BisVerdz NMR/._5 1H NMR
- BisVerdz NMR/5 13C NMR/
- __MACOSX/BisVerdz NMR/._5 13C NMR
- BisVerdz NMR/18 1H NMR/
- BisVerdz NMR/9p 1H NMR/
- __MACOSX/BisVerdz NMR/._9p 1H NMR
- BisVerdz NMR/14 1H NMR/
- BisVerdz NMR/20 13C NMR/
- BisVerdz NMR/6m 13C NMR/
- BisVerdz NMR/12p 1H NMR/
- BisVerdz NMR/17 13C NMR/
- BisVerdz NMR/20 1H NMR/
- BisVerdz NMR/7p 13C NMR/
- BisVerdz NMR/6p 13C NMR/
- BisVerdz NMR/1-(isopropoxy)-4-nitrobenzene 13C NMR/
- BisVerdz NMR/12m 1H NMR/
- BisVerdz NMR/9m 13C NMR/
- BisVerdz NMR/4-(isopropoxy)aniline hydrochloride 1H NMR/
- BisVerdz NMR/9m 1H NMR/
- BisVerdz NMR/9p 13C NMR/
- __MACOSX/BisVerdz NMR/._9p 13C NMR
- BisVerdz NMR/11 1H NMR/
- __MACOSX/BisVerdz NMR/._11 1H NMR
- BisVerdz NMR/10p 13C NMR/
- __MACOSX/BisVerdz NMR/._10p 13C NMR
- BisVerdz NMR/7p 1H NMR/
- BisVerdz NMR/18 13C NMR/
- BisVerdz NMR/4 1H NMR /
- BisVerdz NMR/11 13C NMR/
- __MACOSX/BisVerdz NMR/._11 13C NMR
- BisVerdz NMR/1-(isopropoxy)-4-nitrobenzene 1H NMR/
- BisVerdz NMR/17 1H NMR/
- BisVerdz NMR/6p 1H NMR/
- BisVerdz NMR/13HCl 1H NMR/
- BisVerdz NMR/10p 1H NMR/uxnmr.par
- __MACOSX/BisVerdz NMR/10p 1H NMR/._uxnmr.par
- BisVerdz NMR/10p 1H NMR/prosol_History
- __MACOSX/BisVerdz NMR/10p 1H NMR/._prosol_History
- BisVerdz NMR/10p 1H NMR/pulseprogram
- __MACOSX/BisVerdz NMR/10p 1H NMR/._pulseprogram
- BisVerdz NMR/10p 1H NMR/format.temp
- __MACOSX/BisVerdz NMR/10p 1H NMR/._format.temp
- BisVerdz NMR/10p 1H NMR/audita.txt
- __MACOSX/BisVerdz NMR/10p 1H NMR/._audita.txt
- BisVerdz NMR/10p 1H NMR/pdata/
- __MACOSX/BisVerdz NMR/10p 1H NMR/._pdata
- BisVerdz NMR/10p 1H NMR/fid
- __MACOSX/BisVerdz NMR/10p 1H NMR/._fid
- BisVerdz NMR/10p 1H NMR/shimvalues
- __MACOSX/BisVerdz NMR/10p 1H NMR/._shimvalues
- BisVerdz NMR/10p 1H NMR/scon2
- __MACOSX/BisVerdz NMR/10p 1H NMR/._scon2
- BisVerdz NMR/10p 1H NMR/acqu
- __MACOSX/BisVerdz NMR/10p 1H NMR/._acqu
- BisVerdz NMR/10p 1H NMR/acqus
- __MACOSX/BisVerdz NMR/10p 1H NMR/._acqus
- BisVerdz NMR/6m 1H NMR/uxnmr.par
- BisVerdz NMR/6m 1H NMR/prosol_History
- BisVerdz NMR/6m 1H NMR/pulseprogram
- BisVerdz NMR/6m 1H NMR/format.temp
- BisVerdz NMR/6m 1H NMR/audita.txt
- BisVerdz NMR/6m 1H NMR/pdata/
- BisVerdz NMR/6m 1H NMR/fid
- BisVerdz NMR/6m 1H NMR/shimvalues
- BisVerdz NMR/6m 1H NMR/scon2
- BisVerdz NMR/6m 1H NMR/acqu
- BisVerdz NMR/6m 1H NMR/acqus
- BisVerdz NMR/12p 13C NMR/uxnmr.par
- BisVerdz NMR/12p 13C NMR/prosol_History
- BisVerdz NMR/12p 13C NMR/pulseprogram
- BisVerdz NMR/12p 13C NMR/format.temp
- BisVerdz NMR/12p 13C NMR/audita.txt
- BisVerdz NMR/12p 13C NMR/pdata/
- BisVerdz NMR/12p 13C NMR/cpdprg2
- BisVerdz NMR/12p 13C NMR/fid
- BisVerdz NMR/12p 13C NMR/shimvalues
- BisVerdz NMR/12p 13C NMR/scon2
- BisVerdz NMR/12p 13C NMR/acqu
- BisVerdz NMR/12p 13C NMR/acqus
- BisVerdz NMR/16HCl 1H NMR/uxnmr.par
- BisVerdz NMR/16HCl 1H NMR/prosol_History
- BisVerdz NMR/16HCl 1H NMR/pulseprogram
- BisVerdz NMR/16HCl 1H NMR/format.temp
- BisVerdz NMR/16HCl 1H NMR/audita.txt
- BisVerdz NMR/16HCl 1H NMR/pdata/
- BisVerdz NMR/16HCl 1H NMR/fid
- BisVerdz NMR/16HCl 1H NMR/shimvalues
- BisVerdz NMR/16HCl 1H NMR/scon2
- BisVerdz NMR/16HCl 1H NMR/acqu
- BisVerdz NMR/16HCl 1H NMR/acqus
- BisVerdz NMR/16HCl 13C NMR/uxnmr.par
- BisVerdz NMR/16HCl 13C NMR/prosol_History
- BisVerdz NMR/16HCl 13C NMR/pulseprogram
- BisVerdz NMR/16HCl 13C NMR/format.temp
- BisVerdz NMR/16HCl 13C NMR/audita.txt
- BisVerdz NMR/16HCl 13C NMR/pdata/
- BisVerdz NMR/16HCl 13C NMR/cpdprg2
- BisVerdz NMR/16HCl 13C NMR/fid
- BisVerdz NMR/16HCl 13C NMR/shimvalues
- BisVerdz NMR/16HCl 13C NMR/scon2
- BisVerdz NMR/16HCl 13C NMR/acqu
- BisVerdz NMR/16HCl 13C NMR/acqus
- BisVerdz NMR/14 13C NMR/uxnmr.par
- BisVerdz NMR/14 13C NMR/prosol_History
- BisVerdz NMR/14 13C NMR/pulseprogram
- BisVerdz NMR/14 13C NMR/format.temp
- BisVerdz NMR/14 13C NMR/audita.txt
- BisVerdz NMR/14 13C NMR/pdata/
- BisVerdz NMR/14 13C NMR/cpdprg2
- BisVerdz NMR/14 13C NMR/fid
- BisVerdz NMR/14 13C NMR/shimvalues
- BisVerdz NMR/14 13C NMR/scon2
- BisVerdz NMR/14 13C NMR/acqu
- BisVerdz NMR/14 13C NMR/acqus
- BisVerdz NMR/12m 13C NMR/uxnmr.par
- BisVerdz NMR/12m 13C NMR/prosol_History
- BisVerdz NMR/12m 13C NMR/pulseprogram
- BisVerdz NMR/12m 13C NMR/format.temp
- BisVerdz NMR/12m 13C NMR/audita.txt
- BisVerdz NMR/12m 13C NMR/pdata/
- BisVerdz NMR/12m 13C NMR/cpdprg2
- BisVerdz NMR/12m 13C NMR/fid
- BisVerdz NMR/12m 13C NMR/shimvalues
- BisVerdz NMR/12m 13C NMR/scon2
- BisVerdz NMR/12m 13C NMR/acqu
- BisVerdz NMR/12m 13C NMR/acqus
- BisVerdz NMR/5 1H NMR/uxnmr.par
- __MACOSX/BisVerdz NMR/5 1H NMR/._uxnmr.par
- BisVerdz NMR/5 1H NMR/pulseprogram
- __MACOSX/BisVerdz NMR/5 1H NMR/._pulseprogram
- BisVerdz NMR/5 1H NMR/format.temp
- __MACOSX/BisVerdz NMR/5 1H NMR/._format.temp
- BisVerdz NMR/5 1H NMR/audita.txt
- __MACOSX/BisVerdz NMR/5 1H NMR/._audita.txt
- BisVerdz NMR/5 1H NMR/pdata/
- __MACOSX/BisVerdz NMR/5 1H NMR/._pdata
- BisVerdz NMR/5 1H NMR/fid
- __MACOSX/BisVerdz NMR/5 1H NMR/._fid
- BisVerdz NMR/5 1H NMR/shimvalues
- __MACOSX/BisVerdz NMR/5 1H NMR/._shimvalues
- BisVerdz NMR/5 1H NMR/scon2
- __MACOSX/BisVerdz NMR/5 1H NMR/._scon2
- BisVerdz NMR/5 1H NMR/ACQU
- __MACOSX/BisVerdz NMR/5 1H NMR/._ACQU
- BisVerdz NMR/5 1H NMR/ACQUs
- __MACOSX/BisVerdz NMR/5 1H NMR/._ACQUs
- BisVerdz NMR/5 13C NMR/audita.txt
- __MACOSX/BisVerdz NMR/5 13C NMR/._audita.txt
- BisVerdz NMR/5 13C NMR/cpdprg2
- __MACOSX/BisVerdz NMR/5 13C NMR/._cpdprg2
- BisVerdz NMR/5 13C NMR/fid
- __MACOSX/BisVerdz NMR/5 13C NMR/._fid
- BisVerdz NMR/5 13C NMR/ACQU
- __MACOSX/BisVerdz NMR/5 13C NMR/._ACQU
- BisVerdz NMR/5 13C NMR/ACQUs
- __MACOSX/BisVerdz NMR/5 13C NMR/._ACQUs
- BisVerdz NMR/18 1H NMR/uxnmr.par
- BisVerdz NMR/18 1H NMR/prosol_History
- BisVerdz NMR/18 1H NMR/pulseprogram
- BisVerdz NMR/18 1H NMR/format.temp
- BisVerdz NMR/18 1H NMR/audita.txt
- BisVerdz NMR/18 1H NMR/pdata/
- BisVerdz NMR/18 1H NMR/fid
- BisVerdz NMR/18 1H NMR/shimvalues
- BisVerdz NMR/18 1H NMR/scon2
- BisVerdz NMR/18 1H NMR/acqu
- BisVerdz NMR/18 1H NMR/acqus
- BisVerdz NMR/9p 1H NMR/uxnmr.par
- __MACOSX/BisVerdz NMR/9p 1H NMR/._uxnmr.par
- BisVerdz NMR/9p 1H NMR/pulseprogram
- __MACOSX/BisVerdz NMR/9p 1H NMR/._pulseprogram
- BisVerdz NMR/9p 1H NMR/format.temp
- __MACOSX/BisVerdz NMR/9p 1H NMR/._format.temp
- BisVerdz NMR/9p 1H NMR/audita.txt
- __MACOSX/BisVerdz NMR/9p 1H NMR/._audita.txt
- BisVerdz NMR/9p 1H NMR/pdata/
- __MACOSX/BisVerdz NMR/9p 1H NMR/._pdata
- BisVerdz NMR/9p 1H NMR/fid
- __MACOSX/BisVerdz NMR/9p 1H NMR/._fid
- BisVerdz NMR/9p 1H NMR/shimvalues
- __MACOSX/BisVerdz NMR/9p 1H NMR/._shimvalues
- BisVerdz NMR/9p 1H NMR/scon2
- __MACOSX/BisVerdz NMR/9p 1H NMR/._scon2
- BisVerdz NMR/9p 1H NMR/ACQU
- __MACOSX/BisVerdz NMR/9p 1H NMR/._ACQU
- BisVerdz NMR/9p 1H NMR/ACQUs
- __MACOSX/BisVerdz NMR/9p 1H NMR/._ACQUs
- BisVerdz NMR/14 1H NMR/uxnmr.par
- BisVerdz NMR/14 1H NMR/prosol_History
- BisVerdz NMR/14 1H NMR/pulseprogram
- BisVerdz NMR/14 1H NMR/format.temp
- BisVerdz NMR/14 1H NMR/audita.txt
- BisVerdz NMR/14 1H NMR/pdata/
- BisVerdz NMR/14 1H NMR/fid
- BisVerdz NMR/14 1H NMR/shimvalues
- BisVerdz NMR/14 1H NMR/scon2
- BisVerdz NMR/14 1H NMR/acqu
- BisVerdz NMR/14 1H NMR/acqus
- BisVerdz NMR/20 13C NMR/uxnmr.par
- BisVerdz NMR/20 13C NMR/prosol_History
- BisVerdz NMR/20 13C NMR/pulseprogram
- BisVerdz NMR/20 13C NMR/format.temp
- BisVerdz NMR/20 13C NMR/audita.txt
- BisVerdz NMR/20 13C NMR/pdata/
- BisVerdz NMR/20 13C NMR/cpdprg2
- BisVerdz NMR/20 13C NMR/fid
- BisVerdz NMR/20 13C NMR/shimvalues
- BisVerdz NMR/20 13C NMR/scon2
- BisVerdz NMR/20 13C NMR/acqu
- BisVerdz NMR/20 13C NMR/acqus
- BisVerdz NMR/6m 13C NMR/uxnmr.par
- BisVerdz NMR/6m 13C NMR/prosol_History
- BisVerdz NMR/6m 13C NMR/pulseprogram
- BisVerdz NMR/6m 13C NMR/format.temp
- BisVerdz NMR/6m 13C NMR/audita.txt
- BisVerdz NMR/6m 13C NMR/pdata/
- BisVerdz NMR/6m 13C NMR/cpdprg2
- BisVerdz NMR/6m 13C NMR/fid
- BisVerdz NMR/6m 13C NMR/shimvalues
- BisVerdz NMR/6m 13C NMR/scon2
- BisVerdz NMR/6m 13C NMR/acqu
- BisVerdz NMR/6m 13C NMR/acqus
- BisVerdz NMR/12p 1H NMR/uxnmr.par
- BisVerdz NMR/12p 1H NMR/prosol_History
- BisVerdz NMR/12p 1H NMR/pulseprogram
- BisVerdz NMR/12p 1H NMR/format.temp
- BisVerdz NMR/12p 1H NMR/audita.txt
- BisVerdz NMR/12p 1H NMR/pdata/
- BisVerdz NMR/12p 1H NMR/fid
- BisVerdz NMR/12p 1H NMR/shimvalues
- BisVerdz NMR/12p 1H NMR/scon2
- BisVerdz NMR/12p 1H NMR/acqu
- BisVerdz NMR/12p 1H NMR/acqus
- BisVerdz NMR/17 13C NMR/uxnmr.par
- BisVerdz NMR/17 13C NMR/prosol_History
- BisVerdz NMR/17 13C NMR/pulseprogram
- BisVerdz NMR/17 13C NMR/format.temp
- BisVerdz NMR/17 13C NMR/audita.txt
- BisVerdz NMR/17 13C NMR/pdata/
- BisVerdz NMR/17 13C NMR/fid
- BisVerdz NMR/17 13C NMR/shimvalues
- BisVerdz NMR/17 13C NMR/scon2
- BisVerdz NMR/17 13C NMR/acqu
- BisVerdz NMR/17 13C NMR/acqus
- BisVerdz NMR/20 1H NMR/uxnmr.par
- BisVerdz NMR/20 1H NMR/prosol_History
- BisVerdz NMR/20 1H NMR/pulseprogram
- BisVerdz NMR/20 1H NMR/format.temp
- BisVerdz NMR/20 1H NMR/audita.txt
- BisVerdz NMR/20 1H NMR/pdata/
- BisVerdz NMR/20 1H NMR/fid
- BisVerdz NMR/20 1H NMR/shimvalues
- BisVerdz NMR/20 1H NMR/scon2
- BisVerdz NMR/20 1H NMR/acqu
- BisVerdz NMR/20 1H NMR/acqus
- BisVerdz NMR/7p 13C NMR/uxnmr.par
- BisVerdz NMR/7p 13C NMR/prosol_History
- BisVerdz NMR/7p 13C NMR/pulseprogram
- BisVerdz NMR/7p 13C NMR/format.temp
- BisVerdz NMR/7p 13C NMR/audita.txt
- BisVerdz NMR/7p 13C NMR/pdata/
- BisVerdz NMR/7p 13C NMR/cpdprg2
- BisVerdz NMR/7p 13C NMR/fid
- BisVerdz NMR/7p 13C NMR/shimvalues
- BisVerdz NMR/7p 13C NMR/scon2
- BisVerdz NMR/7p 13C NMR/acqu
- BisVerdz NMR/7p 13C NMR/acqus
- BisVerdz NMR/6p 13C NMR/uxnmr.par
- BisVerdz NMR/6p 13C NMR/prosol_History
- BisVerdz NMR/6p 13C NMR/pulseprogram
- BisVerdz NMR/6p 13C NMR/format.temp
- BisVerdz NMR/6p 13C NMR/audita.txt
- BisVerdz NMR/6p 13C NMR/pdata/
- BisVerdz NMR/6p 13C NMR/cpdprg2
- BisVerdz NMR/6p 13C NMR/fid
- BisVerdz NMR/6p 13C NMR/shimvalues
- BisVerdz NMR/6p 13C NMR/scon2
- BisVerdz NMR/6p 13C NMR/acqu
- BisVerdz NMR/6p 13C NMR/acqus
- BisVerdz NMR/1-(isopropoxy)-4-nitrobenzene 13C NMR/uxnmr.par
- BisVerdz NMR/1-(isopropoxy)-4-nitrobenzene 13C NMR/prosol_History
- BisVerdz NMR/1-(isopropoxy)-4-nitrobenzene 13C NMR/pulseprogram
- BisVerdz NMR/1-(isopropoxy)-4-nitrobenzene 13C NMR/format.temp
- BisVerdz NMR/1-(isopropoxy)-4-nitrobenzene 13C NMR/audita.txt
- BisVerdz NMR/1-(isopropoxy)-4-nitrobenzene 13C NMR/pdata/
- BisVerdz NMR/1-(isopropoxy)-4-nitrobenzene 13C NMR/cpdprg2
- BisVerdz NMR/1-(isopropoxy)-4-nitrobenzene 13C NMR/fid
- BisVerdz NMR/1-(isopropoxy)-4-nitrobenzene 13C NMR/shimvalues
[truncated: 440 more entries]
