# Supplementary material for: Electronic and Magnetic Interactions in 6-Oxoverdazyl Diradicals: Connection through N(1) vs C(3) Revisited
Source: J Org Chem. 2024 Apr 16;89(9):6306–21. doi: 10.1021/acs.joc.4c00303 (PMC11077500; doi:10.1021/acs.joc.4c00303)
Supplement: Supplementary file 2 — jo4c00303_si_002.zip [file jo4c00303_si_002.zip › BisVerdz NMR/6m 1H NMR/audita.txt]

##TITLE= Audit trail, TOPSPIN		Version 2.1
##JCAMPDX= 5.01
##ORIGIN= Bruker BioSpin GmbH
##OWNER= Arek
$$ D:\/data/walentyna/nmr/eok-00088b/10/audita.txt
##AUDIT TRAIL=  $$ (NUMBER, WHEN, WHO, WHERE, PROCESS, VERSION, WHAT)
(   1,<2017-02-23 20:43:55.640 +0100>,<Arek>,<CZC9293160>,<go>,<TOPSPIN 2.1>,
      <created by zg
	started at 2017-02-23 20:39:48.703 +0100,
	POWCHK enabled, PULCHK disabled,
       configuration hash MD5:
       06 EE 88 B6 C4 5D C0 3B D7 D2 C7 49 E9 02 B3 F9
       data hash MD5: 64K
       F2 F7 13 C9 60 C1 29 45 8D 58 F6 6F 0B 82 76 DB>)
(   2,<2017-02-23 20:43:56.328 +0100>,<Arek>,<CZC9293160>,<audit>,<TOPSPIN 2.1>,
      <user comment:
       ICON-NMR User ID: walentyna
       data hash MD5: 64K
       F2 F7 13 C9 60 C1 29 45 8D 58 F6 6F 0B 82 76 DB>)
##END=

$$ hash MD5
$$ 27 37 4D A0 18 FB C4 B9 CF 74 B6 9C 7C 1A 9F 8A
