# Supplementary material for: Electronic and Magnetic Interactions in 6-Oxoverdazyl Diradicals: Connection through N(1) vs C(3) Revisited
Source: J Org Chem. 2024 Apr 16;89(9):6306–21. doi: 10.1021/acs.joc.4c00303 (PMC11077500; doi:10.1021/acs.joc.4c00303)
Supplement: Supplementary file 2 — jo4c00303_si_002.zip [file jo4c00303_si_002.zip › BisVerdz NMR/16HCl 13C NMR/shimvalues]

# Wed Jun 28 05:51:43 2017
#$$PROBEID=38
#$$PROBEINFO=5 mm PABBO BB-1H/D Z-GRD Z847801/0099
#$$PICSINFO=Z847801_0099_38.par
#
# Active Shim Gradients
#
Z           		9382            
Z2          		5469            
Z3          		1379            
Z4          		6727            
Z5          		-1372           
Z6          		-3235           
Z7          		0               
Z8          		0               
X           		2110            
XZ          		734             
XZ2         		6246            
XZ3         		2237            
XZ4         		2551            
XZ5         		-34045          
Y           		2828            
YZ          		-792            
YZ2         		-8193           
YZ3         		-6737           
YZ4         		873             
YZ5         		33493           
XY          		4940            
XYZ         		-7298           
XYZ2        		-347            
XYZ3        		-2041           
XYZ4        		1303            
XYZ5        		1138            
(X2-Y2)     		-4737           
(X2-Y2)Z    		-9507           
(X2-Y2)Z2   		1012            
(X2-Y2)Z3   		3325            
(X2-Y2)Z4   		5638            
(X2-Y2)Z5   		-771            
X3          		10780           
X3Z         		10490           
Y3          		1320            
Y3Z         		3935            
#
# Lock Parameter
#
LOCKPHASE		90.600  
LOCKPOWER		-20.000 
LOCKGAIN		96.307  
LOCKDC		-15.000 
LOCKSHIFT		2.490   
FIELD		3260.424
LOOPGAIN		5.000   
LOOPTIME		0.250   
LOOPFILTER		500.000 
#
IEEE64_VERSION_CODE 1
#
# Shim currents 
#
SHIM_SETTING [1 ]  4626.99990591   
SHIM_SETTING [2 ]  7126.63602219   
SHIM_SETTING [3 ]  734.06449365    
SHIM_SETTING [4 ]  -1765.00088102  
SHIM_SETTING [5 ]  788.56555462    
SHIM_SETTING [6 ]  1986.72212509   
SHIM_SETTING [7 ]  5299.14231695   
SHIM_SETTING [8 ]  6408.65095971   
SHIM_SETTING [9 ]  2193.40538861   
SHIM_SETTING [10]  3081.58882354   
SHIM_SETTING [11]  0.00000000      
SHIM_SETTING [12]  -2614.51400000  
SHIM_SETTING [13]  5255.11300000   
SHIM_SETTING [14]  140.24400000    
SHIM_SETTING [15]  642.98145406    
SHIM_SETTING [16]  18762.85054594  
SHIM_SETTING [17]  -13965.56921788 
SHIM_SETTING [18]  5016.11821788   
SHIM_SETTING [19]  -31269.96439634 
SHIM_SETTING [20]  33398.15039634  
SHIM_SETTING [21]  -6713.52700000  
SHIM_SETTING [22]  7841.60800000   
SHIM_SETTING [23]  -20176.87400000 
SHIM_SETTING [24]  -2053.17200000  
SHIM_SETTING [25]  2372.09200000   
SHIM_SETTING [26]  1512.89500000   
SHIM_SETTING [27]  10315.92600000  
SHIM_SETTING [28]  -366.35900000   
SHIM_SETTING [29]  426.88700000    
SHIM_SETTING [30]  5495.04600000   
SHIM_SETTING [31]  21084.66600000  
SHIM_SETTING [32]  -9850.35900000  
SHIM_SETTING [33]  -5015.93600000  
SHIM_SETTING [34]  11924.40000000  
SHIM_SETTING [35]  418.17200000    
SHIM_SETTING [36]  7363.70100000   
SHIM_SETTING [37]  -24091.20300000 
SHIM_SETTING [38]  33091.50600000  
SHIM_SETTING [39]  -6593.44600000  
SHIM_SETTING [40]  0.00000000      
