# Supplementary material for: Electronic and Magnetic Interactions in 6-Oxoverdazyl Diradicals: Connection through N(1) vs C(3) Revisited
Source: J Org Chem. 2024 Apr 16;89(9):6306–21. doi: 10.1021/acs.joc.4c00303 (PMC11077500; doi:10.1021/acs.joc.4c00303)
Supplement: Supplementary file 2 — jo4c00303_si_002.zip [file jo4c00303_si_002.zip › BisVerdz NMR/5 1H NMR/audita.txt]

##TITLE= Audit trail, TOPSPIN		Version 2.1
##JCAMPDX= 5.01
##ORIGIN= Bruker BioSpin GmbH
##OWNER= Arek
$$ d:/data/walentyna/nmr/eok-00088s/1/audita.txt
##AUDIT TRAIL=  $$ (NUMBER, WHEN, WHO, WHERE, PROCESS, VERSION, WHAT)
(   1,<2017-01-11 17:08:11.437 +0100>,<Arek>,<CZC9293160>,<go>,<TOPSPIN 2.1>,
      <created by zg
	started at 2017-01-11 17:07:01.562 +0100,
	POWCHK enabled, PULCHK disabled,
       configuration hash MD5:
       2F ED F8 F5 BF 58 A7 DA DE DE 68 66 51 EF 5E F3
       data hash MD5: 64K
       1C 40 A5 5B E2 50 05 B8 BA FF 3F EC A1 6A F0 E9>)
##END=

$$ hash MD5
$$ 09 FD 78 20 A6 CD B5 02 ED AF C5 17 F4 AD F2 41
