# Supplementary material for: Electronic and Magnetic Interactions in 6-Oxoverdazyl Diradicals: Connection through N(1) vs C(3) Revisited
Source: J Org Chem. 2024 Apr 16;89(9):6306–21. doi: 10.1021/acs.joc.4c00303 (PMC11077500; doi:10.1021/acs.joc.4c00303)
Supplement: Supplementary file 2 — jo4c00303_si_002.zip [file jo4c00303_si_002.zip › BisVerdz NMR/5 13C NMR/audita.txt]

##TITLE= Audit trail, TOPSPIN		Version 2.1
##JCAMPDX= 5.01
##ORIGIN= Bruker BioSpin GmbH
##OWNER= Arek
$$ d:/data/walentyna/nmr/eok-00088s/2/audita.txt
##AUDIT TRAIL=  $$ (NUMBER, WHEN, WHO, WHERE, PROCESS, VERSION, WHAT)
(   1,<2017-01-11 19:41:18.390 +0100>,<Arek>,<CZC9293160>,<go>,<TOPSPIN 2.1>,
      <created by zg
	started at 2017-01-11 17:08:47.312 +0100,
	POWCHK enabled, PULCHK disabled,
       configuration hash MD5:
       2F ED F8 F5 BF 58 A7 DA DE DE 68 66 51 EF 5E F3
       data hash MD5: 64K
       21 BE 6A B5 3E D7 D9 04 A6 2E 96 49 25 3A 0D 75>)
##END=

$$ hash MD5
$$ CF 50 77 4C 79 18 3E 97 CB 85 8C 4C 52 47 3E E5
