# Supplementary material for: Electronic and Magnetic Interactions in 6-Oxoverdazyl Diradicals: Connection through N(1) vs C(3) Revisited
Source: J Org Chem. 2024 Apr 16;89(9):6306–21. doi: 10.1021/acs.joc.4c00303 (PMC11077500; doi:10.1021/acs.joc.4c00303)
Supplement: Supplementary file 2 — jo4c00303_si_002.zip [file jo4c00303_si_002.zip › BisVerdz NMR/9p 1H NMR/scon2]

##TITLE= Parameter file, TOPSPIN		Version 2.1
##JCAMPDX= 5.0
##DATATYPE= Parameter Values
##NPOINTS= 1	$$ modification sequence number
##ORIGIN= Bruker BioSpin GmbH
##OWNER= Arek
$$ 2017-01-12 15:03:19.562 +0100  Arek@CZC9293160
$$ d:/data/walentyna/nmr/eok-00001s/1/scon2
$$ process C:\Bruker\TOPSPIN\prog\mod\go.exe
##$BLKTR= (0..15)
3 3 3 3 3 3 3 3 3 3 3 3 3 3 3 3
##$DE1= 4.5
##$DEADC= 0.5
##$DEPA= 4.5
##$DERX= 1.5
##$FILCOR= 0
##END=
