# Supplementary material for: Electronic and Magnetic Interactions in 6-Oxoverdazyl Diradicals: Connection through N(1) vs C(3) Revisited
Source: J Org Chem. 2024 Apr 16;89(9):6306–21. doi: 10.1021/acs.joc.4c00303 (PMC11077500; doi:10.1021/acs.joc.4c00303)
Supplement: Supplementary file 2 — jo4c00303_si_002.zip [file jo4c00303_si_002.zip › BisVerdz NMR/14 1H NMR/shimvalues]

# Wed Jun 06 04:37:21 2018
#$$PROBEID=38
#$$PROBEINFO=5 mm PABBO BB-1H/D Z-GRD Z847801/0099
#$$PICSINFO=Z847801_0099_38.par
#
# Active Shim Gradients
#
Z           		9201            
Z2          		5497            
Z3          		1358            
Z4          		6509            
Z5          		-1724           
Z6          		-3235           
Z7          		0               
Z8          		0               
X           		2179            
XZ          		851             
XZ2         		6227            
XZ3         		-250            
XZ4         		2767            
XZ5         		-9518           
Y           		2474            
YZ          		-721            
YZ2         		-8049           
YZ3         		-5076           
YZ4         		-66             
YZ5         		15718           
XY          		4802            
XYZ         		-7436           
XYZ2        		316             
XYZ3        		-1584           
XYZ4        		-671            
XYZ5        		1138            
(X2-Y2)     		-4765           
(X2-Y2)Z    		-9433           
(X2-Y2)Z2   		878             
(X2-Y2)Z3   		3095            
(X2-Y2)Z4   		4714            
(X2-Y2)Z5   		-771            
X3          		10493           
X3Z         		10047           
Y3          		1259            
Y3Z         		3898            
#
# Lock Parameter
#
LOCKPHASE		90.600  
LOCKPOWER		-20.000 
LOCKGAIN		97.293  
LOCKDC		-15.000 
LOCKSHIFT		2.490   
FIELD		3206.154
LOOPGAIN		5.000   
LOOPTIME		0.250   
LOOPFILTER		500.000 
#
IEEE64_VERSION_CODE 1
#
# Shim currents 
#
SHIM_SETTING [1 ]  4527.75817796   
SHIM_SETTING [2 ]  7122.99977878   
SHIM_SETTING [3 ]  397.63426017    
SHIM_SETTING [4 ]  -1606.61749641  
SHIM_SETTING [5 ]  355.98354114    
SHIM_SETTING [6 ]  2287.16007267   
SHIM_SETTING [7 ]  4828.37775289   
SHIM_SETTING [8 ]  6465.89338265   
SHIM_SETTING [9 ]  2002.80674230   
SHIM_SETTING [10]  3126.53119699   
SHIM_SETTING [11]  0.00000000      
SHIM_SETTING [12]  -2639.30990442  
SHIM_SETTING [13]  5157.27918619   
SHIM_SETTING [14]  216.29073017    
SHIM_SETTING [15]  7200.35298350   
SHIM_SETTING [16]  12556.36242182  
SHIM_SETTING [17]  -6078.37557073  
SHIM_SETTING [18]  -3141.18799347  
SHIM_SETTING [19]  -8274.34396908  
SHIM_SETTING [20]  10812.35398486  
SHIM_SETTING [21]  -7390.83188236  
SHIM_SETTING [22]  7357.16241745   
SHIM_SETTING [23]  -18986.42024769 
SHIM_SETTING [24]  -1258.26286038  
SHIM_SETTING [25]  1517.21987485   
SHIM_SETTING [26]  1085.99580636   
SHIM_SETTING [27]  9962.31593631   
SHIM_SETTING [28]  -5709.23178906  
SHIM_SETTING [29]  -794.62459512   
SHIM_SETTING [30]  3420.40027189   
SHIM_SETTING [31]  15979.01499467  
SHIM_SETTING [32]  -6000.37488668  
SHIM_SETTING [33]  -5158.99701974  
SHIM_SETTING [34]  11381.99251707  
SHIM_SETTING [35]  1382.01241629   
SHIM_SETTING [36]  9100.93660964   
SHIM_SETTING [37]  -8436.59779327  
SHIM_SETTING [38]  15570.47621944  
SHIM_SETTING [39]  -503.74660812   
SHIM_SETTING [40]  0.00000000      
