# Supplementary material for: Electronic and Magnetic Interactions in 6-Oxoverdazyl Diradicals: Connection through N(1) vs C(3) Revisited
Source: J Org Chem. 2024 Apr 16;89(9):6306–21. doi: 10.1021/acs.joc.4c00303 (PMC11077500; doi:10.1021/acs.joc.4c00303)
Supplement: Supplementary file 2 — jo4c00303_si_002.zip [file jo4c00303_si_002.zip › BisVerdz NMR/6m 13C NMR/shimvalues]

# Fri Feb 24 00:58:07 2017
#$$PROBEID=39
#$$PROBEINFO=5 mm TBI 1H/31P/D-BB Z-GRD Z5740/0003
#$$PICSINFO=Z5740_0003_39.par
#
# Active Shim Gradients
#
Z           		8186            
Z2          		5333            
Z3          		2147            
Z4          		6069            
Z5          		-2278           
Z6          		-2618           
Z7          		0               
Z8          		0               
X           		2461            
XZ          		877             
XZ2         		5531            
XZ3         		509             
XZ4         		1044            
XZ5         		897             
Y           		2904            
YZ          		-1691           
YZ2         		-9193           
YZ3         		-2561           
YZ4         		3287            
YZ5         		2107            
XY          		4643            
XYZ         		-7880           
XYZ2        		1191            
XYZ3        		220             
XYZ4        		-2579           
XYZ5        		1138            
(X2-Y2)     		-4721           
(X2-Y2)Z    		-9585           
(X2-Y2)Z2   		987             
(X2-Y2)Z3   		2163            
(X2-Y2)Z4   		2016            
(X2-Y2)Z5   		-771            
X3          		9889            
X3Z         		11702           
Y3          		1271            
Y3Z         		4425            
#
# Lock Parameter
#
LOCKPHASE		95.600  
LOCKPOWER		-20.000 
LOCKGAIN		104.757 
LOCKDC		-15.000 
LOCKSHIFT		2.490   
FIELD		3308.827
LOOPGAIN		5.000   
LOOPTIME		0.250   
LOOPFILTER		500.000 
#
IEEE64_VERSION_CODE 1
#
# Shim currents 
#
SHIM_SETTING [1 ]  4085.74445830   
SHIM_SETTING [2 ]  6764.35245140   
SHIM_SETTING [3 ]  648.62478128    
SHIM_SETTING [4 ]  -1891.11900575  
SHIM_SETTING [5 ]  -191.89940815   
SHIM_SETTING [6 ]  2824.76583340   
SHIM_SETTING [7 ]  4932.10932222   
SHIM_SETTING [8 ]  6576.33356811   
SHIM_SETTING [9 ]  2072.71951333   
SHIM_SETTING [10]  3067.24555974   
SHIM_SETTING [11]  0.00000000      
SHIM_SETTING [12]  -3154.41300000  
SHIM_SETTING [13]  5696.46100000   
SHIM_SETTING [14]  -879.25300000   
SHIM_SETTING [15]  10036.51400000  
SHIM_SETTING [16]  6739.87000000   
SHIM_SETTING [17]  -2042.52100000  
SHIM_SETTING [18]  -2266.48400000  
SHIM_SETTING [19]  1699.39400000   
SHIM_SETTING [20]  -1124.97800000  
SHIM_SETTING [21]  -9345.29300000  
SHIM_SETTING [22]  7083.23700000   
SHIM_SETTING [23]  -15842.31100000 
SHIM_SETTING [24]  921.79600000    
SHIM_SETTING [25]  -1402.25000000  
SHIM_SETTING [26]  98.02600000     
SHIM_SETTING [27]  10471.38600000  
SHIM_SETTING [28]  -7846.84800000  
SHIM_SETTING [29]  -753.26100000   
SHIM_SETTING [30]  51.77400000     
SHIM_SETTING [31]  7774.61200000   
SHIM_SETTING [32]  -1296.77800000  
SHIM_SETTING [33]  -4384.18500000  
SHIM_SETTING [34]  10379.03400000  
SHIM_SETTING [35]  1037.18300000   
SHIM_SETTING [36]  11663.34500000  
SHIM_SETTING [37]  6701.67200000   
SHIM_SETTING [38]  6696.49300000   
SHIM_SETTING [39]  3332.34000000   
SHIM_SETTING [40]  0.00000000      
