# Supplementary material for: Electronic and Magnetic Interactions in 6-Oxoverdazyl Diradicals: Connection through N(1) vs C(3) Revisited
Source: J Org Chem. 2024 Apr 16;89(9):6306–21. doi: 10.1021/acs.joc.4c00303 (PMC11077500; doi:10.1021/acs.joc.4c00303)
Supplement: Supplementary file 2 — jo4c00303_si_002.zip [file jo4c00303_si_002.zip › BisVerdz NMR/12p 1H NMR/audita.txt]

##TITLE= Audit trail, TOPSPIN		Version 2.1
##JCAMPDX= 5.01
##ORIGIN= Bruker BioSpin GmbH
##OWNER= Arek
$$ D:\/data/ela/nmr/eok-00100/10/audita.txt
##AUDIT TRAIL=  $$ (NUMBER, WHEN, WHO, WHERE, PROCESS, VERSION, WHAT)
(   1,<2017-03-01 01:47:27.921 +0100>,<Arek>,<CZC9293160>,<go>,<TOPSPIN 2.1>,
      <created by zg
	started at 2017-03-01 01:43:23.109 +0100,
	POWCHK enabled, PULCHK disabled,
       configuration hash MD5:
       06 EE 88 B6 C4 5D C0 3B D7 D2 C7 49 E9 02 B3 F9
       data hash MD5: 64K
       2D 62 50 DD 44 36 58 8B 33 A3 AC B2 83 59 EC BA>)
(   2,<2017-03-01 01:47:28.609 +0100>,<Arek>,<CZC9293160>,<audit>,<TOPSPIN 2.1>,
      <user comment:
       ICON-NMR User ID: ela
       data hash MD5: 64K
       2D 62 50 DD 44 36 58 8B 33 A3 AC B2 83 59 EC BA>)
##END=

$$ hash MD5
$$ 63 51 20 53 08 2C D0 1F A2 CE BD 99 C8 97 CC B8
