# Supplementary material for: Electronic and Magnetic Interactions in 6-Oxoverdazyl Diradicals: Connection through N(1) vs C(3) Revisited
Source: J Org Chem. 2024 Apr 16;89(9):6306–21. doi: 10.1021/acs.joc.4c00303 (PMC11077500; doi:10.1021/acs.joc.4c00303)
Supplement: Supplementary file 2 — jo4c00303_si_002.zip [file jo4c00303_si_002.zip › BisVerdz NMR/17 13C NMR/audita.txt]

##TITLE= Audit trail, TOPSPIN		Version 2.1
##JCAMPDX= 5.01
##ORIGIN= Bruker BioSpin GmbH
##OWNER= Arek
$$ D:\/data/walentyna/nmr/eok-00119a/11/audita.txt
##AUDIT TRAIL=  $$ (NUMBER, WHEN, WHO, WHERE, PROCESS, VERSION, WHAT)
(   1,<2017-05-22 20:15:26.265 +0200>,<Arek>,<CZC9293160>,<go>,<TOPSPIN 2.1>,
      <created by zg
	started at 2017-05-22 20:14:16.500 +0200,
	POWCHK enabled, PULCHK disabled,
       configuration hash MD5:
       D8 C7 D3 46 C6 5E E7 69 62 D7 0B 7E BE C6 ED 4F
       data hash MD5: 64K
       CD 39 FA F7 0C AD 20 76 D0 FE 0D 91 8F C5 25 19>)
(   2,<2017-05-22 20:15:26.921 +0200>,<Arek>,<CZC9293160>,<audit>,<TOPSPIN 2.1>,
      <user comment:
       ICON-NMR User ID: walentyna
       data hash MD5: 64K
       CD 39 FA F7 0C AD 20 76 D0 FE 0D 91 8F C5 25 19>)
##END=

$$ hash MD5
$$ 3C EA E4 B4 C2 E3 45 D9 C4 7B F1 DC C2 84 C8 BA
