# Supplementary material for: Electronic and Magnetic Interactions in 6-Oxoverdazyl Diradicals: Connection through N(1) vs C(3) Revisited
Source: J Org Chem. 2024 Apr 16;89(9):6306–21. doi: 10.1021/acs.joc.4c00303 (PMC11077500; doi:10.1021/acs.joc.4c00303)
Supplement: Supplementary file 2 — jo4c00303_si_002.zip [file jo4c00303_si_002.zip › BisVerdz NMR/20 1H NMR/audita.txt]

##TITLE= Audit trail, TOPSPIN		Version 2.1
##JCAMPDX= 5.01
##ORIGIN= Bruker BioSpin GmbH
##OWNER= Arek
$$ D:\/data/ela/nmr/eok-00124cz/10/audita.txt
##AUDIT TRAIL=  $$ (NUMBER, WHEN, WHO, WHERE, PROCESS, VERSION, WHAT)
(   1,<2018-06-06 01:38:31.578 +0200>,<Arek>,<CZC9293160>,<go>,<TOPSPIN 2.1>,
      <created by zg
	started at 2018-06-06 01:37:21.546 +0200,
	POWCHK enabled, PULCHK disabled,
       configuration hash MD5:
       85 D8 54 74 AA 33 DD 9A 65 51 29 68 C1 C5 15 EC
       data hash MD5: 64K
       E3 C7 7A 03 74 A2 EA 5F B5 61 00 95 E5 FB 3A 20>)
(   2,<2018-06-06 01:38:32.250 +0200>,<Arek>,<CZC9293160>,<audit>,<TOPSPIN 2.1>,
      <user comment:
       ICON-NMR User ID: ela
       data hash MD5: 64K
       E3 C7 7A 03 74 A2 EA 5F B5 61 00 95 E5 FB 3A 20>)
##END=

$$ hash MD5
$$ 50 6E C4 5D 96 51 39 3A 51 C3 4A DC A3 23 85 C4
