# Supplementary material for: Electronic and Magnetic Interactions in 6-Oxoverdazyl Diradicals: Connection through N(1) vs C(3) Revisited
Source: J Org Chem. 2024 Apr 16;89(9):6306–21. doi: 10.1021/acs.joc.4c00303 (PMC11077500; doi:10.1021/acs.joc.4c00303)
Supplement: Supplementary file 2 — jo4c00303_si_002.zip [file jo4c00303_si_002.zip › BisVerdz NMR/7p 13C NMR/audita.txt]

##TITLE= Audit trail, TOPSPIN		Version 2.1
##JCAMPDX= 5.01
##ORIGIN= Bruker BioSpin GmbH
##OWNER= Arek
$$ D:\/data/ela/nmr/eok00003s/11/audita.txt
##AUDIT TRAIL=  $$ (NUMBER, WHEN, WHO, WHERE, PROCESS, VERSION, WHAT)
(   1,<2017-01-17 05:56:22.187 +0100>,<Arek>,<CZC9293160>,<go>,<TOPSPIN 2.1>,
      <created by zg
	started at 2017-01-17 03:23:59.453 +0100,
	POWCHK enabled, PULCHK disabled,
       configuration hash MD5:
       2F ED F8 F5 BF 58 A7 DA DE DE 68 66 51 EF 5E F3
       data hash MD5: 64K
       38 EB 7B EE 0F EF BC F6 C8 E1 23 0D 9D 4B 54 85>)
(   2,<2017-01-17 05:56:23.062 +0100>,<Arek>,<CZC9293160>,<audit>,<TOPSPIN 2.1>,
      <user comment:
       ICON-NMR User ID: ela
       data hash MD5: 64K
       38 EB 7B EE 0F EF BC F6 C8 E1 23 0D 9D 4B 54 85>)
##END=

$$ hash MD5
$$ 66 62 16 7E A7 88 CC 51 AA FA A0 38 EA 20 3A 7C
