# Supplementary material for: Electronic and Magnetic Interactions in 6-Oxoverdazyl Diradicals: Connection through N(1) vs C(3) Revisited
Source: J Org Chem. 2024 Apr 16;89(9):6306–21. doi: 10.1021/acs.joc.4c00303 (PMC11077500; doi:10.1021/acs.joc.4c00303)
Supplement: Supplementary file 2 — jo4c00303_si_002.zip [file jo4c00303_si_002.zip › BisVerdz NMR/7p 13C NMR/shimvalues]

# Tue Jan 17 05:56:22 2017
#$$PROBEID=39
#$$PROBEINFO=5 mm TBI 1H/31P/D-BB Z-GRD Z5740/0003
#$$PICSINFO=Z5740_0003_39.par
#
# Active Shim Gradients
#
Z           		8225            
Z2          		5339            
Z3          		2207            
Z4          		6096            
Z5          		-2234           
Z6          		-2618           
Z7          		0               
Z8          		0               
X           		2466            
XZ          		884             
XZ2         		5531            
XZ3         		509             
XZ4         		1044            
XZ5         		897             
Y           		2907            
YZ          		-1665           
YZ2         		-9193           
YZ3         		-2561           
YZ4         		3287            
YZ5         		2107            
XY          		4643            
XYZ         		-7880           
XYZ2        		1191            
XYZ3        		220             
XYZ4        		-2579           
XYZ5        		1138            
(X2-Y2)     		-4721           
(X2-Y2)Z    		-9585           
(X2-Y2)Z2   		987             
(X2-Y2)Z3   		2163            
(X2-Y2)Z4   		2016            
(X2-Y2)Z5   		-771            
X3          		9889            
X3Z         		11702           
Y3          		1271            
Y3Z         		4425            
#
# Lock Parameter
#
LOCKPHASE		151.100 
LOCKPOWER		-26.500 
LOCKGAIN		114.103 
LOCKDC		-15.000 
LOCKSHIFT		7.240   
FIELD		2939.802
LOOPGAIN		-12.000 
LOOPTIME		0.400   
LOOPFILTER		100.000 
#
IEEE64_VERSION_CODE 1
#
# Shim currents 
#
SHIM_SETTING [1 ]  4110.94793650   
SHIM_SETTING [2 ]  6774.25100718   
SHIM_SETTING [3 ]  748.23837747    
SHIM_SETTING [4 ]  -1910.34099188  
SHIM_SETTING [5 ]  -131.76937107   
SHIM_SETTING [6 ]  2780.68350772   
SHIM_SETTING [7 ]  5020.80143308   
SHIM_SETTING [8 ]  6545.74608133   
SHIM_SETTING [9 ]  2113.02447806   
SHIM_SETTING [10]  3048.89056006   
SHIM_SETTING [11]  0.00000000      
SHIM_SETTING [12]  -3154.41300000  
SHIM_SETTING [13]  5696.46100000   
SHIM_SETTING [14]  -879.25300000   
SHIM_SETTING [15]  10048.02909249  
SHIM_SETTING [16]  6737.38496002   
SHIM_SETTING [17]  -2034.16817880  
SHIM_SETTING [18]  -2264.83690529  
SHIM_SETTING [19]  1703.00047327   
SHIM_SETTING [20]  -1123.85208484  
SHIM_SETTING [21]  -9345.29300000  
SHIM_SETTING [22]  7083.23700000   
SHIM_SETTING [23]  -15842.31100000 
SHIM_SETTING [24]  921.79600000    
SHIM_SETTING [25]  -1402.25000000  
SHIM_SETTING [26]  98.02600000     
SHIM_SETTING [27]  10471.38600000  
SHIM_SETTING [28]  -7818.13887025  
SHIM_SETTING [29]  -753.26100000   
SHIM_SETTING [30]  51.77400000     
SHIM_SETTING [31]  7790.06570437   
SHIM_SETTING [32]  -1320.06908687  
SHIM_SETTING [33]  -4384.18500000  
SHIM_SETTING [34]  10379.03400000  
SHIM_SETTING [35]  1037.18300000   
SHIM_SETTING [36]  11663.34500000  
SHIM_SETTING [37]  6698.48613573   
SHIM_SETTING [38]  6702.51854805   
SHIM_SETTING [39]  3322.88688156   
SHIM_SETTING [40]  0.00000000      
