# Supplementary material for: Electronic and Magnetic Interactions in 6-Oxoverdazyl Diradicals: Connection through N(1) vs C(3) Revisited
Source: J Org Chem. 2024 Apr 16;89(9):6306–21. doi: 10.1021/acs.joc.4c00303 (PMC11077500; doi:10.1021/acs.joc.4c00303)
Supplement: Supplementary file 2 — jo4c00303_si_002.zip [file jo4c00303_si_002.zip › BisVerdz NMR/1-(isopropoxy)-4-nitrobenzene 13C NMR/audita.txt]

##TITLE= Audit trail, TOPSPIN		Version 2.1
##JCAMPDX= 5.01
##ORIGIN= Bruker BioSpin GmbH
##OWNER= Arek
$$ D:\/data/ela/nmr/eok-00099cl/11/audita.txt
##AUDIT TRAIL=  $$ (NUMBER, WHEN, WHO, WHERE, PROCESS, VERSION, WHAT)
(   1,<2017-06-27 21:25:52.796 +0200>,<Arek>,<CZC9293160>,<go>,<TOPSPIN 2.1>,
      <created by zg
	started at 2017-06-27 19:44:11.156 +0200,
	POWCHK enabled, PULCHK disabled,
       configuration hash MD5:
       D8 C7 D3 46 C6 5E E7 69 62 D7 0B 7E BE C6 ED 4F
       data hash MD5: 64K
       6F 0B 4F BB 9D FB 1B 11 49 66 3D 8B 1E 6C B9 44>)
(   2,<2017-06-27 21:25:53.546 +0200>,<Arek>,<CZC9293160>,<audit>,<TOPSPIN 2.1>,
      <user comment:
       ICON-NMR User ID: ela
       data hash MD5: 64K
       6F 0B 4F BB 9D FB 1B 11 49 66 3D 8B 1E 6C B9 44>)
##END=

$$ hash MD5
$$ D1 74 4C 14 30 5F 8D E2 A1 3E 08 A9 06 7F 55 E7
