# Supplementary material for: Electronic and Magnetic Interactions in 6-Oxoverdazyl Diradicals: Connection through N(1) vs C(3) Revisited
Source: J Org Chem. 2024 Apr 16;89(9):6306–21. doi: 10.1021/acs.joc.4c00303 (PMC11077500; doi:10.1021/acs.joc.4c00303)
Supplement: Supplementary file 2 — jo4c00303_si_002.zip [file jo4c00303_si_002.zip › BisVerdz NMR/9m 13C NMR/audita.txt]

##TITLE= Audit trail, TOPSPIN		Version 3.1
##JCAMPDX= 5.01
##ORIGIN= Bruker BioSpin GmbH
##OWNER= nmrsu
$$ C:/NMR_Data/Service/CBMM/jak12302/2/audita.txt
##AUDIT TRAIL=  $$ (NUMBER, WHEN, WHO, WHERE, PROCESS, VERSION, WHAT)
(   1,<2017-02-23 11:05:56.841 +0100>,<nmrsu>,<CZC10666NV>,<go>,<TOPSPIN 3.1>,
      <created by zg
	started at 2017-02-23 10:40:34.040 +0100,
	POWCHK disabled, PULCHK disabled,
       configuration hash MD5:
       53 6F 7E 22 96 A5 79 10 CA 45 CA 38 15 34 BE 4C
       data hash MD5: 64K
       9E C8 90 91 02 B0 D9 10 1B DB B6 18 0F EA F2 2B>)
(   2,<2017-02-23 11:05:57.673 +0100>,<nmrsu>,<CZC10666NV>,<audit>,<TOPSPIN 3.1>,
      <user comment:
       ICON-NMR User ID: nmrsu
       data hash MD5: 64K
       9E C8 90 91 02 B0 D9 10 1B DB B6 18 0F EA F2 2B>)
(   3,<2017-02-23 11:05:57.711 +0100>,<nmrsu>,<CZC10666NV>,<audit>,<TOPSPIN 3.1>,
      <user comment:
       ICON-NMR User ID: nmrsu
       data hash MD5: 64K
       9E C8 90 91 02 B0 D9 10 1B DB B6 18 0F EA F2 2B>)
##END=

$$ hash MD5
$$ F4 50 85 8D C6 F7 8F 56 5B 27 6A 03 28 42 E8 0B
