# Supplementary material for: Electronic and Magnetic Interactions in 6-Oxoverdazyl Diradicals: Connection through N(1) vs C(3) Revisited
Source: J Org Chem. 2024 Apr 16;89(9):6306–21. doi: 10.1021/acs.joc.4c00303 (PMC11077500; doi:10.1021/acs.joc.4c00303)
Supplement: Supplementary file 2 — jo4c00303_si_002.zip [file jo4c00303_si_002.zip › BisVerdz NMR/9m 13C NMR/shimvalues]

# Thu Feb 23 11:05:57 2017
#$$PROBEID=11
#$$PROBEINFO=5 mm Multinuclear inverse Z-grad Z8107/00070
#$$PICSINFO=Z8107_00070_11.par
#
# Active Shim Gradients
#
Z           		5971            
Z2          		812             
Z3          		-10599          
Z4          		-4478           
Z5          		4098            
Z6          		-4559           
Z7          		0               
Z8          		0               
X           		716             
XZ          		-4487           
XZ2         		-11767          
XZ3         		567             
XZ4         		3411            
XZ5         		0               
Y           		-2925           
YZ          		8000            
YZ2         		12192           
YZ3         		2835            
YZ4         		-4173           
YZ5         		0               
XY          		-1645           
XYZ         		-14725          
XYZ2        		982             
XYZ3        		6588            
XYZ4        		0               
XYZ5        		0               
(X2-Y2)     		-1493           
(X2-Y2)Z    		-9194           
(X2-Y2)Z2   		134             
(X2-Y2)Z3   		9771            
(X2-Y2)Z4   		0               
(X2-Y2)Z5   		0               
X3          		-38601          
X3Z         		-3907           
Y3          		-2743           
Y3Z         		-2751           
#
# Lock Parameter
#
FIELD		2657.135
LOCKPHASE		193.500 
LOCKPOWER		-30.000 
LOCKGAIN		133.637 
LOCKDC		-20.400 
LOCKSHIFT		7.260   
LOOPGAIN		-12.000 
LOOPTIME		0.400   
LOOPFILTER		100.000 
#
IEEE64_VERSION_CODE 1
#
# Shim currents 
#
SHIM_SETTING [1 ]  2120.16756447   
SHIM_SETTING [2 ]  1136.90390793   
SHIM_SETTING [3 ]  -6700.88453267  
SHIM_SETTING [4 ]  7704.86857186   
SHIM_SETTING [5 ]  1137.63171407   
SHIM_SETTING [6 ]  -5739.15935359  
SHIM_SETTING [7 ]  -10907.76658732 
SHIM_SETTING [8 ]  -6463.09725783  
SHIM_SETTING [9 ]  -4631.87304873  
SHIM_SETTING [10]  -1225.12656676  
SHIM_SETTING [11]  0.00000000      
SHIM_SETTING [12]  7.87500000      
SHIM_SETTING [13]  -5493.56100000  
SHIM_SETTING [14]  -16826.23600000 
SHIM_SETTING [15]  -13021.36962385 
SHIM_SETTING [16]  -5071.26662385  
SHIM_SETTING [17]  2187.87956187   
SHIM_SETTING [18]  7619.97043813   
SHIM_SETTING [19]  6146.48006151   
SHIM_SETTING [20]  6935.33055731   
SHIM_SETTING [21]  -2808.47900000  
SHIM_SETTING [22]  1144.68900000   
SHIM_SETTING [23]  -14249.88200000 
SHIM_SETTING [24]  11068.30900000  
SHIM_SETTING [25]  7097.41100000   
SHIM_SETTING [26]  -8334.94900000  
SHIM_SETTING [27]  -20616.36700000 
SHIM_SETTING [28]  17576.87885780  
SHIM_SETTING [29]  2398.93700000   
SHIM_SETTING [30]  -4196.66100000  
SHIM_SETTING [31]  -5628.04122841  
SHIM_SETTING [32]  -3551.01714220  
SHIM_SETTING [33]  -9940.41100000  
SHIM_SETTING [34]  9775.56600000   
SHIM_SETTING [35]  -16909.11600000 
SHIM_SETTING [36]  12181.98000000  
SHIM_SETTING [37]  -11723.60530744 
SHIM_SETTING [38]  -4881.81566845  
SHIM_SETTING [39]  -7621.78177159  
SHIM_SETTING [40]  0.00000000      
