# Supplementary material for: Electronic and Magnetic Interactions in 6-Oxoverdazyl Diradicals: Connection through N(1) vs C(3) Revisited
Source: J Org Chem. 2024 Apr 16;89(9):6306–21. doi: 10.1021/acs.joc.4c00303 (PMC11077500; doi:10.1021/acs.joc.4c00303)
Supplement: Supplementary file 2 — jo4c00303_si_002.zip [file jo4c00303_si_002.zip › BisVerdz NMR/9m 13C NMR/uxnmr.info]

CONFIGURATION INFORMATION
=========================

Path         : C:/Bruker/TopSpin3.1_pl7/conf/instr/AV_III_500/uxnmr.info
Date         : Wed Feb 15 11:57:14 2017
Release      : TopSpin Acquisition Version 3.1-pl7
Installed in : C:/Bruker/TopSpin3.1_pl7
Host         : CZC10666NV
OS           : Windows 7 (Vs 6.1) Service Pack 1
CPU          : Intel(R) Xeon(R) CPU W3505 @ 2.53GHz (2 cores at 2533 MHz)
User         : nmrsu
Description  : Avance III 500
Location     : CBMM PAN LODZ
System       : Avance III NMR spectrometer
1H-frequency : 500.13 MHz
Order Number : 10034366
Configured in: C:/Bruker/TopSpin3.1_pl7/conf/instr/AV_III_500

IPSO: connected to spectrometer subnet
- TCP/IP address = 149.236.99.252
- Tctrl : 1
- Fctrls: 3
- Gctrl1: without digital preemphasis
- Rctrl : none
- FREDs : none
- DPP : none

DRU: AQS DRU-E Z102520/02455 ECL 06.01
- TCP/IP address = 149.236.99.89
- Firmware Version = 130419
- DRU controls AQS-Rack and HPPR/2

AQS: connected to 149.236.99.89:/dev/tty10
  _Slot_ SBSB _____________________Board_____________________
  Number Addr Type HW-VS FW-VS ID  ECL Name   Description
  -----------------------------------------------------------
     2   0x10 0x42   0x4    AW  R  5.1 REC-1  AQS RXAD600 Z102117/1170 ECL 05.01
     3   0x34 0xc0   0x1        X  2.3 REF-1  REF-600 Reference Board for AQS Receiver
     4   0x24 0x19   0x8    AE  S  2.8 SGU-1  AQS SGU/2 600 Z103081/02619 ECL 02.08 FPGA-Vs=AF
     5   0x25 0x19   0x8    AE  S  2.8 SGU-2  AQS SGU/2 600 Z103081/02620 ECL 02.08 FPGA-Vs=AF
     6   0x26 0x19   0x8    AE  S  2.7 SGU-3  AQS SGU/2 600 Z103081/02092 ECL 02.07 FPGA-Vs=AF
    21   0x21 0xcf     0        P  1.0 PSD-1  PSD/3 Power Supply Distribution Board
    --   0x20 0xd1     0        B  3.2 MASTER AQS/3 Chassis
     1   0x20  0x7     0        B      MASTER AQS Rack Master
  Logical Receiver/SGU configuration:


Router: none installed


Transmitters at the spectrometer subnet:
----------------------------------------
BLA_W1345096_0763 W1345096/0763 ECL 2:
- TCP/IP address = 149.236.99.254
- Firmware VS    = 20100510
- Amplifier      = BLAXH2H300/100/150 E 200-600MHZ INR: W1345096/0763 ECL 2
- Router         = BLMMR32 RF AMPLIFIER MODULE: W1345204/1239 ECL 0
- Controller     = BLA CONTROL BOARD 6 2CH: W1522050/5809 ECL 50
BLA_W1345092_0463 W1345092/0463 ECL 1:
- TCP/IP address = 149.236.99.253
- Firmware VS    = 20100510
- Amplifier      = BLAX300 E 6-365MHZ INR: W1345092/0463 ECL 1
- Router         = BLMMR31 RF AMPLIFIER MODULE: W1345212/1626 ECL 2
- Controller     = BLA CONTROL BOARD 6 2CH: W1522050/5784 ECL 50
LTRX Z109889/00257 ECL 02.00:
- TCP/IP address = 149.236.99.20
- Amplifier      = BSMS/2 LOCK TRANSCEIVER 500: Z109889/00257 ECL 02.00

BSMS: BSMS/2 connected to ethernet
- TCP/IP address = 149.236.99.20
- ELCB firmware version = 20130320
- GAB current limits = 0.0/X, 0.0/Y, 10.0/Z (in A)
- SCB channels = 40
- Shim System = BOSS3-SB
- L-TRX = BSMS/2 LOCK TRANSCEIVER 500: Z109889/00257 ECL 02.00
- Lock: on L-TRX board
- VTU_SPB = BSMS/2 SPB SENSOR & PNEUMATIC BD: Z115191/00474 ECL 02.03
- VTU_VPSB1 = BSMS/2 VARIABLE POWER SUPPLY BD: Z115193/01188 ECL 01.03

VTU: in BSMS/2 connected to ethernet
- TCP/IP address = 149.236.99.20

Bruker Automatic Changer: device connected to 149.236.99.252:/dev/tty04
- Capacity: 60 holders
- Firmware: 20110629
- use BACS air  = yes
- BACS sx delay = 5 s
- Sample Rail fast changer mode = no

Sample Changers at the spectrometer subnet:
-------------------------------------------
 - BACS2_H15200_0151: at TCP/IP address 149.236.99.123


Preamplifiers :
HPPR: - HPPR/2 preamplifier connected to 149.236.99.89:/dev/tty10
    Type      : HPPR/2
    Controller: Application firmware = AQ
                15 LEDs for tuning, 15 LEDs for matching
    Module  1 : 1H LNA
                 PN=Z003461, SN=01013 from 20110519
    Module  2 : XBB19F 2HS
                 PN=Z003505, SN=01044 from 20110527
    Module  3 : 2H
                 PN=Z003472, SN=00964 from 20110608


Frequency generation:
- F1: for SGU
- F2: for SGU
- F3: for SGU


RF cable connections (detected by 'confamp')
--------------------------------------------------------------------
SGU1 NORM output -> input 1 of transmitter 1 (BLAXH2H300/100/150 E 200-600MHZ W1345096/0763 at TCP/IP 149.236.99.254)
SGU1 AUX  output -> input 2 of transmitter 2 (BLAX300 E 6-365MHZ INR W1345092/0463 at TCP/IP 149.236.99.253)
SGU2 NORM output -> input 2 of transmitter 1 (BLAXH2H300/100/150 E 200-600MHZ W1345096/0763 at TCP/IP 149.236.99.254)
SGU2 AUX  output -> TUNE signal input of HPPR
SGU3 NORM output -> input 1 of transmitter 2 (BLAX300 E 6-365MHZ INR W1345092/0463 at TCP/IP 149.236.99.253)
SGU3 AUX  output -> input 4 of transmitter 1 (BLAXH2H300/100/150 E 200-600MHZ W1345096/0763 at TCP/IP 149.236.99.254)

Blanking cable connections (detected by 'confamp')
--------------------------------------------------------------------
transmitter 1 (BLAXH2H300/100/150 E 200-600MHZ W1345096/0763 at TCP/IP 149.236.99.254) amplifier 1H-100W uses blanking 2
transmitter 1 (BLAXH2H300/100/150 E 200-600MHZ W1345096/0763 at TCP/IP 149.236.99.254) amplifier X-300W uses blanking 1
transmitter 1 (BLAXH2H300/100/150 E 200-600MHZ W1345096/0763 at TCP/IP 149.236.99.254) amplifier 2H-150W needs no blanking
transmitter 2 (BLAX300 E 6-365MHZ INR W1345092/0463 at TCP/IP 149.236.99.253) amplifier X-300W uses blanking 3
transmitter 3 (BSMS/2 LOCK TRANSCEIVER 500 Z109889/00257 at TCP/IP 149.236.99.20) amplifier 2H-5W needs no blanking
